# Supplementary material for: Energy-exergy and environ-economic (4E) analysis of heat storage-based single-slope solar stills integrated with solar air heater
Source: PLoS One. 2025 Jan 15;20(1):e0314036. doi: 10.1371/journal.pone.0314036 (PMC11734963; doi:10.1371/journal.pone.0314036)
Supplement: S1 Data — (ZIP) [file pone.0314036.s001.zip]

Archive with 4 entries (4 files):
- SENSIBLE_HEAT_DATA_WITH_coefficient_of_performance_,_thermal_losses.xlsx
- Energy_Eff.xlsx
- HYBRID_DATA_single_slope_solar_still_using_sensible_and_latent_heat.xlsx
- Latent heat data - Copy.xlsx
