# Supplementary material for: Energy-exergy and environ-economic (4E) analysis of heat storage-based single-slope solar stills integrated with solar air heater
Source: PLoS One. 2025 Jan 15;20(1):e0314036. doi: 10.1371/journal.pone.0314036 (PMC11734963; doi:10.1371/journal.pone.0314036)
Supplement: S1 Data — (ZIP) [file pone.0314036.s001.zip › SENSIBLE_HEAT_DATA_WITH_coefficient_of_performance_,_thermal_losses.xlsx]

## Sheet: 3
Time (hr)	Solar Intensity (w/m²)	Basin Temp(℃)	Water Temperature(℃)	Glass Temp(℃)	Hourly Output(ml/m²h)	Relative humidity(m/s)	Wind Velocity(m/s)	Ambient Temperature(℃)	Date	Type	Black Painted gravel Temperature(℃)	Exergy in	Exergy out	Exergy Efficiency	Average film Temp	Enthalpy of Fresh Water	Enthalpy of Basin Water	Coefficiemt of Performance	Thermal Losses from water to Glass	Thermal Losses from water to Ambient
9	825	29	26.65	39.15	0	38.5	0.08	29.8	22/3/2021	Single Slope Solar Still usimg sensible heat (black gravel)	32.5	769.49	0	0	32.9	137.85	104.73	-2.1	-0.042	-0.011
10	935	39.6	37.75	41.45	3	26.7	0.45	34.2	22/3/2021	Single Slope Solar Still usimg sensible heat (black gravel)	37.2	871.17	0.022	0.002	39.6	165.93	148.36	-10.2	-0.012	0.011
11	1090	45.3	43.45	42.95	20	23.2	0.48	37.7	22/3/2021	Single Slope Solar Still usimg sensible heat (black gravel)	52	1014.74	0.241	0.023	43.2	181.01	170.76	86.9	0.002	0.018
12	1220	53.3	51.45	46.55	35	17.2	0.49	37.5	22/3/2021	Single Slope Solar Still usimg sensible heat (black gravel)	60.9	1135.82	0.999	0.088	49	205.31	202.19	10.5	0.015	0.043
13	1325	58.6	56.75	59.55	145	12.8	0.9	40.7	22/3/2021	Single Slope Solar Still usimg sensible heat (black gravel)	70	1232,64	4.685	0.38	58.2	243.89	223.03	-20.3	-0.008	0.048
14	1080	56.2	54.85	52.55	200	12.9	0.8	40.2	22/3/2021	Single Slope Solar Still usimg sensible heat (black gravel)	69.8	1004.83	5.933	0.59	53,7	225	215.56	23.9	0.007	0.044
15	620	55.3	53.45	51.35	325	14.7	0.75	40	22/3/2021	Single Slope Solar Still usimg sensible heat (black gravel)	65	576.87	8.889	1.54	52.4	219.56	210.6	25.5	0.006	0.041
16	390	51.3	49.45	48.85	400	15.2	0.3	39.5	22/3/2021	Single Slope Solar Still usimg sensible heat (black gravel)	64	362.92	8.194	2.257	49.2	206.15	194.36	82.4	0.002	0.031
17	190	45.9	44.05	42.75	510	15.6	0.09	37.7	22/3/2021	Single Slope Solar Still usimg sensible heat (black gravel)	62.4	176.88	6.781	3.833	43.4	181.85	173.12	33.9	0.004	0.02
Time (hr)	Solar Intensity (w/m²)	Basin Temp(℃)	Water Temperature(℃)	Glass Temp(℃)	Hourly Output(ml/m²h)	Relative humidity(m/s)	Wind Velocity(m/s)	Ambient Temperature(℃)	Date	Type	Black Painted gravel Temperature(℃)	SAH inlet Temperature (℃)	SAH outlet Temperature (℃)	SAH Glass Temperature(℃)	Exergy in(ss)	Exergy out(ss)	Exergy out(SAH)	Exergy Efficiency	Average film Temp	Enthalpy of Fresh Water	Enthalpy of Basin Water	Coefficiemt of Performance	Thermal Losses from water to Glass	Thermal Losses from water to Ambient
9	870	32.3	30.65	31.75	0	33.7	0.2	29.3	27/3/2021	Single Slope Solar Still usimg sensible heat (black gravel) with Solar Air Heater	33.7	32.8	33.5	34.3	811.55	0	-0.018	0	31.2	130.728	120.45	-27.9	-0.004	0.004
10	1110	43.9	42.05	39.55	15	24.6	0.9	32.2	27/3/2021	Single Slope Solar Still usimg sensible heat (black gravel) with Solar Air Heater	38.4	74	43	65.7	1034.71	0.311	-0.687	0.03	40.8	170.95	165.26	16.8	0.008	0.031
11	1200	46.5	49.55	42.45	50	20.7	1.3	34.5	27/3/2021	Single Slope Solar Still usimg sensible heat (black gravel) with Solar Air Heater	53.2	89.1	43.7	71.1	1118.01	1.548	-0.842	0.139	46	192.74	194.73	7	0.022	0.047
12	1290	54.2	52.75	48.05	90	18.5	1.5	37.2	27/3/2021	Single Slope Solar Still usimg sensible heat (black gravel) with Solar Air Heater	62.1	92.7	46.4	72	1201.08	2.852	-0.846	0.238	50.4	211.17	207.31	11.2	0.014	0.048
13	1305	65.4	63.55	53.65	175	16.6	1.6	40.5	27/3/2021	Single Slope Solar Still usimg sensible heat (black gravel) with Solar Air Heater	71.2	102.5	52.4	76.3	1214.08	7.957	-1.811	0.656	58.6	245.53	249.75	6.4	0.029	0.068
14	1180	57.9	55.85	53.45	225	17.5	1.2	37.7	27/3/2021	Single Slope Solar Still usimg sensible heat (black gravel) with Solar Air Heater	71	70.5	52.3	66.9	1098.53	8.244	-1.866	0.752	54.65	228.98	219.49	23.3	0.007	0.055
15	970	56.8	53.45	51.55	365	17.6	1.15	37.5	27/3/2021	Single Slope Solar Still usimg sensible heat (black gravel) with Solar Air Heater	66.2	60	49.8	61.9	903.07	11.84	-0.707	1.312	52.5	219.97	210.06	28.1	0.006	0.048
16	590	54.4	53.15	50.05	425	17.8	0.8	37.2	27/3/2021	Single Slope Solar Still usimg sensible heat (black gravel) with Solar Air Heater	65.2	57.8	49.5	54.6	549.33	13.798	-1.887	2.52	51.6	216.2	208.88	17.1	0.009	0.049
17	140	51.5	44.45	41.75	650	18.3	0.5	35.7	27/3/2021	Single Slope Solar Still usimg sensible heat (black gravel) with Solar Air Heater	63.6	45.8	41.8	41.3	130.39	11.89	-0.46	9.154	43.1	180.59	174.68	16.5	0.008	0.027

## Sheet: 6
Time (hr)	Solar Intensity (w/m²)	Basin Temp(℃)	Water Temperature(℃)	Glass Temp(℃)	Hourly Output(ml/m²h)	Relative humidity(m/s)	Wind Velocity(m/s)	Ambient Temperature(℃)	Type	Black Painted gravel Temperature(℃)	Exergy in	Exergy out	Exergy Efficiency	Average film Temp	Enthalpy of Fresh Water	Enthalpy of Basin Water	Coefficiemt of Performance	Thermal Losses from water to Glass	Thermal Losses from water to Ambient
9	750	31.3	33.8	33.95	0	31.2	0.06	32	Single Slope Solar Still usimg sensible heat (black gravel)	32.1	699.17	0	0	33.9	142.04	132.83	-225.3	-0.001	0.006
10	780	33.4	42.2	40.95	5	25	1.3	35.5	Single Slope Solar Still usimg sensible heat (black gravel)	40.9	726.53	0.07	0.009	41.6	174.3	165.85	33.8	0.004	0.021
11	815	44.9	45.7	43.95	15	23	0.53	37.7	Single Slope Solar Still usimg sensible heat (black gravel)	54.7	758.73	0.249	0.033	44.8	187.71	179.6	26.1	0.005	0.025
12	835	47.7	48.3	46.15	25	19.5	0.46	39.2	Single Slope Solar Still usimg sensible heat (black gravel)	59	777.07	0.47	0.06	47.2	197.77	189.82	22.5	0.007	0.028
13	1015	58.9	49.6	47.15	50	18.3	0.33	39.7	Single Slope Solar Still usimg sensible heat (black gravel)	70	944.47	1.018	0.107	48.4	202.79	194.93	20.3	0.008	0.031
14	965	56.6	48.9	46.85	120	20.8	0.06	38.9	Single Slope Solar Still usimg sensible heat (black gravel)	69.3	898.12	2.474	0.275	47.9	200.7	192.18	23.9	0.006	0.031
15	890	54.4	49	45.85	160	21.2	0.33	38.5	Single Slope Solar Still usimg sensible heat (black gravel)	66.5	828.39	3.464	0.418	47.4	198.61	192.57	15.6	0.01	0.033
16	780	52.8	46.7	43.75	260	21.8	1.85	37.5	Single Slope Solar Still usimg sensible heat (black gravel)	58.1	726.18	4.967	0.684	45.2	189.39	183.53	15.8	0.009	0.028
17	610	52.2	42.6	40.25	320	24.2	0.06	35.2	Single Slope Solar Still usimg sensible heat (black gravel)	53.3	568.22	4.915	0.865	41.4	173.47	167.42	18	0.007	0.023
Time (hr)	Solar Intensity (w/m²)	Basin Temp(℃)	Water Temperature(℃)	Glass Temp(℃)	Hourly Output(ml/m²h)	Relative humidity(m/s)	Wind Velocity(m/s)	Ambient Temperature(℃)	Type	Black Painted gravel Temperature(℃)	SAH inlet Temperature (℃)	SAH outlet Temperature (℃)	SAH Glass Temperature(℃)	Exergy in(ss)	Exergy out(ss)	Exergy out(SAH)	Exergy Efficiency	Average film Temp	Enthalpy of Fresh Water	Enthalpy of Basin Water	Coefficiemt of Performance	Thermal Losses from water to Glass	Thermal Losses from water to Ambient
9	870	36	29.8	33.95	0	28.6	0.06	30.6	Single Slope Solar Still usimg sensible heat (black gravel) with Solar Air Heater	33.7	38.5	34.1	40.3	811.31	0	-4e-05	0	31.9	133.66	117.12	-7.2	-0.014	-0.003
10	1090	43.7	31.9	43.15	5	20.1	0.8	34.7	Single Slope Solar Still usimg sensible heat (black gravel) with Solar Air Heater	42.5	78.8	45.9	70.7	1015.47	-0.03	-0.858	-0.002	37.5	157.13	125.37	-2.8	-0.037	-0.009
11	1170	47.9	43.6	46.75	20	18.5	0.8	37	Single Slope Solar Still usimg sensible heat (black gravel) with Solar Air Heater	56.3	89.7	51.6	78	1089.4	0.276	-1.175	0.025	45.2	189.38	171.34	-13.8	-0.009	0.021
12	1200	50.8	54.9	48.15	35	18.3	1.2	39	Single Slope Solar Still usimg sensible heat (black gravel) with Solar Air Heater	60.6	90.2	52.9	78.6	1116.8	1.126	-0.515	0.101	51.6	216.2	215.76	8.1	0.02	0.048
13	1220	61.4	55	52.35	75	16.1	1.15	48.7	Single Slope Solar Still usimg sensible heat (black gravel) with Solar Air Heater	71.6	95.9	57	79.3	1132.78	0.956	-0.098	0.084	53.7	225.01	216.15	20.8	0.008	0.019
14	1020	58	52.6	52.15	185	20	0.66	42.7	Single Slope Solar Still usimg sensible heat (black gravel) with Solar Air Heater	70.9	78	56.2	69.1	948.44	3.734	-0.432	0.394	52.4	219.55	206.72	116.8	0.001	0.03
15	860	56.6	51.6	51.85	190	21.3	0.2	42	Single Slope Solar Still usimg sensible heat (black gravel) with Solar Air Heater	68.1	74.3	55.5	66.3	799.8	3.73	-0.12	0.467	51.7	216.63	202.78	-206.4	-0.001	0.029
16	630	55.1	55.6	51.35	310	21.5	0.66	40	Single Slope Solar Still usimg sensible heat (black gravel) with Solar Air Heater	59.7	70.9	54.6	59.2	586.18	9.77	-1.396	1.671	53.5	224.17	218.51	13.1	0.013	0.047
17	550	52.4	50.6	47.75	380	22.1	0.26	38	Single Slope Solar Still usimg sensible heat (black gravel) with Solar Air Heater	54.9	52.1	46.4	46.5	511.99	9.82	-1.126	1.923	49.2	206.15	198.86	17.8	0.008	0.039

## Sheet: 9
Time (hr)	Solar Intensity (w/m²)	Basin Temp(℃)	Water Temperature(℃)	Glass Temp(℃)	Hourly Output(ml/m²h)	Relative humidity(m/s)	Wind Velocity(m/s)	Ambient Temperature(℃)	Type	Black Painted gravel Temperature(℃)	Exergy in	Exergy out	Exergy Efficiency	Average film Temp	Enthalpy of Fresh Water	Enthalpy of Basin Water	Coefficiemt of Performance	Thermal Losses from water to Glass	Thermal Losses from water to Ambient
9	510	33.4	31.7	34.65	0	35.7	0.2	31	Single Slope Solar Still usimg sensible heat (black gravel)	32.7	0	0	0	33.18	139.02	124.58	-10.8	-0.009	0.002
10	672	34.5	32.6	35.05	5	34.2	1.04	31.5	Single Slope Solar Still usimg sensible heat (black gravel)	41.5	637.89	0.012	0.002	33.83	141,75	128.12	-13.3	-0.008	0.011
11	730	35	33.1	35.25	25	32	0.46	32.7	Single Slope Solar Still usimg sensible heat (black gravel)	55.3	692.81	0.022	0.003	34.18	143.21	130.08	-15.4	-0.007	0.013
12	980	44	41.8	45.35	35	26.7	0.2	36	Single Slope Solar Still usimg sensible heat (black gravel)	59.6	929.53	0.428	0.046	43.58	182.6	164.27	-11.8	-0.001	0.018
13	1050	56	52.9	51.95	40	22.8	0.2	37.5	Single Slope Solar Still usimg sensible heat (black gravel)	70.6	995.66	1.254	0.126	52.43	219.68	207.89	55.7	0.003	0.047
14	830	51.8	49.6	48.45	65	25.3	0.6	36.5	Single Slope Solar Still usimg sensible heat (black gravel)	69.9	787.19	1.752	0.223	49.02	205.39	194.93	43.1	0.004	0.041
15	775	49	46.2	47.15	125	26.1	0.66	35.5	Single Slope Solar Still usimg sensible heat (black gravel)	67.1	735.15	2.885	0.392	46.67	195.55	181.56	-48.6	-0.003	0.033
16	700	44.1	41.5	39.65	205	26.8	0.26	34.5	Single Slope Solar Still usimg sensible heat (black gravel)	58.7	664.13	3.029	0.456	40.58	170.03	163.09	22.4	0.005	0.022
17	630	43.4	40.4	38.05	250	27.1	0.06	32.2	Single Slope Solar Still usimg sensible heat (black gravel)	53.9	597.95	4.342	0.726	39.23	164.37	158.77	17.2	0.007	0.026
Time (hr)	Solar Intensity (w/m²)	Basin Temp(℃)	Water Temperature(℃)	Glass Temp(℃)	Hourly Output(ml/m²h)	Relative humidity(m/s)	Wind Velocity(m/s)	Ambient Temperature(℃)	Type	Black Painted gravel Temperature(℃)	SAH inlet Temperature (℃)	SAH outlet Temperature (℃)	SAH Glass Temperature(℃)	Exergy in(ss)	Exergy out(ss)	Exergy out(SAH)	Exergy Efficiency	Average film Temp	Enthalpy of Fresh Water	Enthalpy of Basin Water	Coefficiemt of Performance	Thermal Losses from water to Glass	Thermal Losses from water to Ambient
9	690	34.3	32.5	38.25	0	37.5	0.53	31.8	Single Slope Solar Still usimg sensible heat (black gravel) with Solar Air Heater	36.5	52.2	36.5	47.7	654.95	0	-0.359	0	35.37	148.2	127.72	-5.7	-0.019	0.002
10	940	38.5	36.8	41.15	10	31.2	0.66	35	Single Slope Solar Still usimg sensible heat (black gravel) with Solar Air Heater	42.1	62.7	42.1	64.8	891.75	0.038	-0.721	0.004	38.97	163.284	144.62	-8.5	-0.014	0.006
11	1080	42.6	40.5	43.05	30	27.6	0.06	36.7	Single Slope Solar Still usimg sensible heat (black gravel) with Solar Air Heater	57	64.5	45	69.5	1024.25	0.241	-0.927	0.024	41.77	175.016	159.16	-15.9	-0.008	0.012
12	1130	46.8	44.5	48.65	45	25	2.4	38.5	Single Slope Solar Still usimg sensible heat (black gravel) with Solar Air Heater	60.9	68.6	47.4	68.5	1071.33	0.565	-1.013	0.053	46.57	195.128	174.88	-10.7	-0.013	0.019
13	1230	57.1	53.5	52.45	70	24.1	0.53	39.1	Single Slope Solar Still usimg sensible heat (black gravel) with Solar Air Heater	71.8	69.1	53.4	71.7	1166.02	2.049	-2.396	0.176	52.97	221.944	210.25	50.9	0.003	0.044
14	1100	52.7	50.5	50.05	85	25.8	1.25	38.5	Single Slope Solar Still usimg sensible heat (black gravel) with Solar Air Heater	70.8	60.1	48.2	65.3	1042.89	2.093	-1.189	0.201	50.27	210.631	198.46	112.2	0.001	0.037
15	800	49.7	46.9	47.95	130	30.1	0.2	35.7	Single Slope Solar Still usimg sensible heat (black gravel) with Solar Air Heater	69.2	43.7	42.8	44.2	758.84	3.022	-0.708	0.398	47.43	198.732	184.32	-44.6	-0.003	0.035
16	600	45.1	42.8	40.65	220	33.5	0.13	34.2	Single Slope Solar Still usimg sensible heat (black gravel) with Solar Air Heater	60.2	40.3	41.7	40.7	569.28	3.977	-0.815	0.699	41.73	174.848	168.2	19.9	0.007	0.027
17	580	44.2	40.5	38.25	260	35	0.8	32.7	Single Slope Solar Still usimg sensible heat (black gravel) with Solar Air Heater	55.7	35.8	39.5	36.1	550.45	4.295	-0.706	0.781	39.37	164.96	159.16	18	0.007	0.025

## Sheet: 12
Time (hr)	Solar Intensity (w/m²)	Basin Temp(℃)	Water Temperature(℃)	Glass Temp(℃)	Hourly Output(ml/m²h)	Relative humidity(m/s)	Wind Velocity(m/s)	Ambient Temperature(℃)	Type	Black Painted gravel Temperature(℃)	Exergy in	Exergy out	Exergy Efficiency	Average film Temp	Enthalpy of Fresh Water	Enthalpy of Basin Water	Coefficiemt of Performance	Thermal Losses from water to Glass	Thermal Losses from water to Ambient
9	740	26.4	30.6	29.3	0	39.7	0.86	30.7	Single Slope Solar Still usimg sensible heat (black gravel)	35.4	690.06	0	0	29.9	125.28	120.26	23.5	0.004	-0.001
10	960	26.6	32	34.2	15	35.7	0.93	32.7	Single Slope Solar Still usimg sensible heat (black gravel)	42.2	894.786	-0.022	-0.002	33.1	138.69	125.76	-14.5	-0.007	-0.002
11	1070	32.3	37.5	41.7	25	30.6	0.6	35.5	Single Slope Solar Still usimg sensible heat (black gravel)	55	996.65	0.107	0.011	39.6	165.92	147.37	-8.9	-0.014	0.006
12	1110	36.3	43.7	41.1	45	25.5	1	37.2	Single Slope Solar Still usimg sensible heat (black gravel)	66.6	1033.48	0.613	0.059	42.4	177.66	171.74	16.8	0.008	0.021
13	1130	52.1	54.4	53.4	52	24	0.4	39	Single Slope Solar Still usimg sensible heat (black gravel)	70.2	1051.66	1.624	0.154	53.9	225.84	213.79	54.4	0.003	0.047
14	1080	50.6	48.8	46.8	65	37.2	0.93	33	Single Slope Solar Still usimg sensible heat (black gravel)	74.2	1006.56	2.118	0.211	47.8	200.28	191.78	24.4	0.006	0.049
15	870	47	42.1	43.4	90	38.7	0.13	32.2	Single Slope Solar Still usimg sensible heat (black gravel)	72.9	810.99	1.877	0.231	42.8	179.33	165,45	-32.4	-0.004	0.031
16	760	45.6	38.3	43.1	130	41.5	1.2	31.7	Single Slope Solar Still usimg sensible heat (black gravel)	66.9	708.54	1.829	0.258	40.7	170.53	150.51	-7.9	-0.015	0.021
17	690	39.4	37.4	40.5	200	52	0.66	28.1	Single Slope Solar Still usimg sensible heat (black gravel)	66.4	643.83	3.978	0.618	38.9	162.99	146,98	-12.1	-0.009	0.029
Time (hr)	Solar Intensity (w/m²)	Basin Temp(℃)	Water Temperature(℃)	Glass Temp(℃)	Hourly Output(ml/m²h)	Relative humidity(m/s)	Wind Velocity(m/s)	Ambient Temperature(℃)	Type	Black Painted gravel Temperature(℃)	SAH inlet Temperature (℃)	SAH outlet Temperature (℃)	SAH Glass Temperature(℃)	Exergy in(ss)	Exergy out(ss)	Exergy out(SAH)	Exergy Efficiency	Average film Temp	Enthalpy of Fresh Water	Enthalpy of Basin Water	Coefficiemt of Performance	Thermal Losses from water to Glass	Thermal Losses from water to Ambient
9	300	32.7	24.6	35.8	0	58.7	0.06	28	Single Slope Solar Still usimg sensible heat (black gravel) with Solar Air Heater	36.8	36.5	30.7	36.4	279.93	0	-0.139	0	30.2	126.54	96.68	-2.2	-0.037	-0.011
10	940	33.8	24.7	36.9	20	41.5	0.8	32.2	Single Slope Solar Still usimg sensible heat (black gravel) with Solar Air Heater	43.6	43.7	36.4	56.7	876.25	-0.334	-0.286	-0.038	30.8	129.05	97.07	-2	-0.041	-0.025
11	1040	39.5	30.4	42	32	38.7	0.73	34.5	Single Slope Solar Still usimg sensible heat (black gravel) with Solar Air Heater	56.4	56.9	47.5	64.5	968	-0.287	-2.236	-0.029	36.2	151.68	119.47	-2.6	-0.038	-0.014
12	1110	40.3	34.4	41.5	52	37	0.86	35.2	Single Slope Solar Still usimg sensible heat (black gravel) with Solar Air Heater	68	67.2	41.1	65.2	1033.98	-0.089	-0.506	-0.008	37.9	158.8	135.19	-4.8	-0.023	-0.003
13	1180	56.5	49.8	55.1	65	30.6	1.55	40.5	Single Slope Solar Still usimg sensible heat (black gravel) with Solar Air Heater	71.6	84.9	48.3	69.3	1097.79	1.243	-0.757	0.113	52.5	219.98	195.71	-9.4	-0.016	0.029
14	1030	51	49.4	47.6	72	30.8	0.8	39.7	Single Slope Solar Still usimg sensible heat (black gravel) with Solar Air Heater	75.6	81	57.3	70.4	958.43	1.438	-3.445	0.151	48.5	203.22	194.14	27.4	0.005	0.03
15	710	48.2	45.7	45.3	95	32.5	0.6	37.7	Single Slope Solar Still usimg sensible heat (black gravel) with Solar Air Heater	74.3	78.3	50.7	56.6	660.98	1.583	-2.08	0.24	45.5	190.65	179.6	114.3	0.001	0.025
16	690	46.2	43.2	44.8	135	28.5	0.6	38.5	Single Slope Solar Still usimg sensible heat (black gravel) with Solar Air Heater	68.3	59.9	50.4	54.9	642.24	1.33	-1.739	0.208	44	184.36	169.77	-27	-0.005	0.015
17	570	40.4	38.4	43	210	34.2	0.33	35	Single Slope Solar Still usimg sensible heat (black gravel) with Solar Air Heater	67.8	50.1	42.2	43.9	530.98	0.254	-0.741	0.048	40.7	170.53	150.91	-8.4	-0.015	0.011

## Sheet: 15
Time (hr)	Solar Intensity (w/m²)	Basin Temp(℃)	Water Temperature(℃)	Glass Temp(℃)	Hourly Output(ml/m²h)	Relative humidity(m/s)	Wind Velocity(m/s)	Ambient Temperature(℃)	Type	Black Painted gravel Temperature(℃)	Exergy in	Exergy out	Exergy Efficiency	Average film Temp	Enthalpy of Fresh Water	Enthalpy of Basin Water	Coefficiemt of Performance	Thermal Losses from water to Glass	Thermal Losses from water to Ambient
9	770	23.1	24.2	29.2	0	50.5	0.06	30.3	Single Slope Solar Still usimg sensible heat (black gravel)	34.1	718.1	0	0	26.7	111.87	95.11	-4.9	-0.017	-0.021
10	905	24.7	25.8	37.4	15	43.5	1	32.5	Single Slope Solar Still usimg sensible heat (black gravel)	50.1	843.56	-0.223	-0.026	31.6	132.4	101.39	-2.2	-0.039	-0.022
11	1030	31.9	29.6	43.9	30	33.5	0.26	34.2	Single Slope Solar Still usimg sensible heat (black gravel)	53.5	959.69	-0.303	-0.031	36.8	154.19	116.33	-2.1	-0.047	-0.015
12	1120	41.9	40.1	45.1	45	29	0.6	36.7	Single Slope Solar Still usimg sensible heat (black gravel)	59.9	1042.92	0.324	0.031	42.6	178.49	157.59	-8	-0.016	0.01
13	1290	48.9	46.7	52.1	50	24.7	1.6	39.7	Single Slope Solar Still usimg sensible heat (black gravel)	65.4	1200.36	0.727	0.061	49.4	206.99	183.53	-8.7	-0.017	0.022
14	1010	36.1	32.6	51.2	75	26.3	1.1	39.2	Single Slope Solar Still usimg sensible heat (black gravel)	63	939.93	-1.075	-0.114	41.9	175.56	128.12	-1.8	-0.061	-0.022
15	780	30.1	30.5	47.9	95	27.8	1.2	37.7	Single Slope Solar Still usimg sensible heat (black gravel)	62.9	726.15	-1.496	-0.206	39.2	164.25	119.86	-1.8	-0.057	-0.024
16	650	23.2	29.9	46.8	145	29.2	0.26	37.5	Single Slope Solar Still usimg sensible heat (black gravel)	58.8	605.15	-2.415	-0.399	38.4	160.89	117.51	-1.8	-0.055	-0.025
17	625	22.6	27.5	37.4	200	31.7	0.2	35.2	Single Slope Solar Still usimg sensible heat (black gravel)	57.7	582.19	-3.402	-0.584	32.5	136.17	108.08	-2.8	-0.033	-0.026
			-1.7	-1.7
Time (hr)	Solar Intensity (w/m²)	Basin Temp(℃)	Water Temperature(℃)	Glass Temp(℃)	Hourly Output(ml/m²h)	Relative humidity(m/s)	Wind Velocity(m/s)	Ambient Temperature(℃)	Type	Black Painted gravel Temperature(℃)	SAH inlet Temperature (℃)	SAH outlet Temperature (℃)	SAH Glass Temperature(℃)	Exergy in	Exergy out	Exergy Efficiency	Average film Temp	Enthalpy of Fresh Water	Enthalpy of Basin Water	Exergy out(SAH)	Coefficiemt of Performance	Thermal Losses from water to Glass	Thermal Losses from water to Ambient
9	960	29.9	27.7	34.2	0	41.7	0.13	30.2	Single Slope Solar Still usimg sensible heat (black gravel) with Solar Air Heater	35.7	43.5	34.7	46	895.32	0	0	30.9	129.47	108.86	-0.346	-4.3	-0.022	-0.008
10	1110	31.7	29.8	37.8	5	34.2	0.53	30.7	Single Slope Solar Still usimg sensible heat (black gravel) with Solar Air Heater	51.7	71.1	40.6	62.8	1035.09	-0.098	-0.009	33.8	141.62	117.11	-1.499	-3.7	-0.026	-0.003
11	1220	40.3	37.5	48	18	23	0.46	35.5	Single Slope Solar Still usimg sensible heat (black gravel) with Solar Air Heater	55.1	73.3	46.8	67.2	1136.37	0.077	-0.007	42.8	179.33	147.38	-1.693	-3.6	-0.034	0.006
12	1260	41	40.5	49.1	48	22.3	0.53	36.8	Single Slope Solar Still usimg sensible heat (black gravel) with Solar Air Heater	61.5	78.6	50.4	68.9	1173.26	0.376	-0.032	44.8	187.71	159.16	-2.303	-4.7	-0.027	0.012
13	1380	55.9	51.5	53.2	80	11.7	0.09	47.7	Single Slope Solar Still usimg sensible heat (black gravel) with Solar Air Heater	67	80.4	58.2	72.8	1281.65	0.629	0.049	52.4	219.55	202.39	-1.147	-30.3	-0.005	0.012
14	1260	54	49.2	52.2	135	15.2	0.93	43.2	Single Slope Solar Still usimg sensible heat (black gravel) with Solar Air Heater	64.6	67.6	51.7	71.5	1171.47	1.669	0.143	50.7	212.43	193.36	-0.842	-16.4	-0.009	0.018
15	810	48.8	46.8	48.2	150	21.2	0.26	38.2	Single Slope Solar Still usimg sensible heat (black gravel) with Solar Air Heater	64.5	64.1	51.4	55.6	753.98	2.678	0.356	47.5	190.02	183.92	-2.116	-33.4	-0.004	0.027
16	790	46.3	43.9	47.5	180	24.7	2.54	36.4	Single Slope Solar Still usimg sensible heat (black gravel) with Solar Air Heater	60.4	59.2	44.9	45.2	735.68	2.828	0.385	45.7	191.48	172.53	-0.978	-12.2	-0.011	0.024
17	630	42.2	39.5	39.6	220	19.1	0.26	36	Single Slope Solar Still usimg sensible heat (black gravel) with Solar Air Heater	59.3	40.9	37.2	38.5	586.74	1.636	0.279	39.6	165.92	155.24	-0.022	-395	-0.001	0.011
