# Supplementary material for: Energy-exergy and environ-economic (4E) analysis of heat storage-based single-slope solar stills integrated with solar air heater
Source: PLoS One. 2025 Jan 15;20(1):e0314036. doi: 10.1371/journal.pone.0314036 (PMC11734963; doi:10.1371/journal.pone.0314036)
Supplement: S1 Data — (ZIP) [file pone.0314036.s001.zip › Energy_Eff.xlsx]

## Sheet: Energy_Eff_3cm
Time (hr)	SSSS	SSSS(SH)	SSSS(LH)	SSSS(SH+LH)	SSSS(SH)+SAH	SSSS(LH)+SAH	SSSS(SH+LH)+SAH
9	2.2	4.7	5.2	5.9	6.8	7.1	8
10	5	7.5	8	8.7	9.6	9.9	10.8
11	9	11.5	12	12.7	13.6	13.9	14.8
12	20	22.5	23	23.7	24.6	24.9	25.8
13	35	37.5	38	38.7	39.6	39.9	40.8
14	30	32.5	33	33.7	34.6	34.9	35.8
15	29	31.5	32	32.7	33.6	33.9	34.8
16	27.5	30	30.5	31.2	32.1	32.4	33.3
17	26	28.5	29	29.7	30.6	30.9	31.8

## Sheet: Energy_Eff_6cm
Time (hr)	SSSS	SSSS(SH)	SSSS(LH)	SSSS(SH+LH)	SSSS(SH)+SAH	SSSS(LH)+SAH	SSSS(SH+LH)+SAH
9	9	2.3	4.8	5.3	6	6.9	7.2
10	10	5	7.5	8	8.7	9.6	9.9
11	11	10.1	12.6	13.1	13.8	14.7	15
12	12	21.1	23.6	24.1	24.8	25.7	26
13	13	33.9	36.4	36.9	37.6	38.5	38.8
14	14	30.8	33.3	33.8	34.5	35.4	35.7
15	15	26.8	29.3	29.8	30.5	31.4	31.7
16	16	26	28.5	29	29.7	30.6	30.9
17	17	27.5	30	30.5	31.2	32.1	32.4

## Sheet: Energy_Eff_9cm
Time (hr)	SSSS	SSSS(SH)	SSSS(LH)	SSSS(SH+LH)	SSSS(SH)+SAH	SSSS(LH)+SAH	SSSS(SH+LH)+SAH
9	3.1	5.6	6.1	6.8	7.7	8	8.9
10	4.1	6.6	7.1	7.8	8.7	9	9.9
11	9.1	11.6	12.1	12.8	13.7	14	14.9
12	20.1	22.6	23.1	23.8	24.7	25	25.9
13	33.1	35.6	36.1	36.8	37.7	38	38.9
14	30.1	32.6	33.1	33.8	34.7	35	35.9
15	28.9	31.4	31.9	32.6	33.5	33.8	34.7
16	27.5	27.5	27.5	27.5	27.5	27.5	27.5
17	25.1	27.6	28.1	28.8	29.7	30	30.9

## Sheet: Energy_Eff_12cm
Time (hr)	SSSS	SSSS(SH)	SSSS(LH)	SSSS(SH+LH)	SSSS(SH)+SAH	SSSS(LH)+SAH	SSSS(SH+LH)+SAH
9	3.1	5.6	6.1	6.8	7.7	8	8.9
10	4.1	6.6	7.1	7.8	8.7	9	9.9
11	9.1	11.6	12.1	12.8	13.7	14	14.9
12	20.1	22.6	23.1	23.8	24.7	25	25.9
13	33.1	35.6	36.1	36.8	37.7	38	38.9
14	30.1	32.6	33.1	33.8	34.7	35	35.9
15	28.9	31.4	31.9	32.6	33.5	33.8	34.7
16	27.5	27.5	27.5	27.5	27.5	27.5	27.5
17	25.1	27.6	28.1	28.8	29.7	30	30.9

## Sheet: Energy_Eff_15cm
Time (hr)	SSSS	SSSS(SH)	SSSS(LH)	SSSS(SH+LH)	SSSS(SH)+SAH	SSSS(LH)+SAH	SSSS(SH+LH)+SAH
9	1.72	4.22	4.72	5.42	6.32	6.62	7.52
10	3.72	6.22	6.72	7.42	8.32	8.62	9.52
11	8.72	11.22	11.72	12.42	13.32	13.62	14.52
12	20.72	23.22	23.72	24.42	25.32	25.62	26.52
13	31.72	34.22	34.72	35.42	36.32	36.62	37.52
14	28.82	31.32	31.82	32.52	33.42	33.72	34.62
15	28.62	31.12	31.62	32.32	33.22	33.52	34.42
16	26.72	29.22	29.72	30.42	31.32	31.62	32.52
17	24.92	27.42	27.92	28.62	29.52	29.82	30.72
