# Supplementary material for: Energy-exergy and environ-economic (4E) analysis of heat storage-based single-slope solar stills integrated with solar air heater
Source: PLoS One. 2025 Jan 15;20(1):e0314036. doi: 10.1371/journal.pone.0314036 (PMC11734963; doi:10.1371/journal.pone.0314036)
Supplement: S1 Data — (ZIP) [file pone.0314036.s001.zip › HYBRID_DATA_single_slope_solar_still_using_sensible_and_latent_heat.xlsx]

## Sheet: 3
Time (hr)	Solar Intensity (w/m²)	Basin Temp(℃)	Water Temperature(℃)	Glass Temp(℃)	Hourly Output(ml/m²h)	Relative humidity(m/s)	Wind Velocity(m/s)	Ambient Temperature(℃)	Black Painted gravel Temperature(℃)	Exegy in	Exergy out	Exergy Efficiency	Average film Tem	Enthalpy of Fresh Water	Enthalpy of Basin Water	Coefficiemt of Performance	Thermal Losses from water to Glass	Thermal Losses from water to Ambient
9	822	33.2	30.5	44.41	0	42.7	0.07	33.1	32.5	766.09	0	0	37.5	157.13	119.87	-2.2	-0.046	-0.008
10	932	45	42.9	46.97	4	29.6	0.5	38	37.2	867.59	0.041	0.005	44.9	188.13	168.59	-10.5	-0.013	0.015
11	1080	51.3	49.25	48.63	25	25.7	0.48	41.8	52	1004.45	0.84	0.038	48.9	204.89	193.55	79.4	0.002	0.023
12	1215	60.2	58.1	52.63	47	19.1	0.52	41.6	60.9	1130.06	1.554	0.138	55.4	232.13	228.33	10.6	0.016	0.049
13	1275	66.1	64	67.08	180	14.2	0.97	45.2	70	1184.85	6.666	0.563	65.5	274.45	251.52	-20.8	-0.009	0.055
14	1045	63.5	61.9	59.3	277	14.3	0.92	44.6	69.8	971.25	9.499	0.978	60.6	253.91	243.27	23.8	0.008	0.052
15	570	62.5	60.3	57.97	405	16.3	0.86	44.4	65	529.79	12.827	2.421	59.1	247.63	236.98	25.9	0.007	0.047
16	375	58	55.9	55.19	527	16.8	0.27	43.8	64	348.6	12.142	3.483	55.5	230.87	219.69	78.7	0.002	0.037
17	155	52	49.9	48.41	644	17.3	0.08	41.8	62.4	144.16	10.725	7.439	49.2	206.15	196.11	33.5	0.005	0.025
Time (hr)	Solar Intensity (w/m²)	Basin Temp(℃)	Water Temperature(℃)	Glass Temp(℃)	Hourly Output(ml/m²h)	Relative humidity(m/s)	Wind Velocity(m/s)	Ambient Temperature(℃)	Black Painted gravel Temperature(℃)	SAH inlet Temperature (℃)	SAH outlet Temperature (℃)	SAH Glass Temperature(℃)	Exegy in	Exergy out (SS)	Exergy Efficiency	Average film Tem	Enthalpy of Fresh Water	Exergy out (SAH)	Enthalpy of Basin Water	Coefficiemt of Performance	Thermal Losses from water to Glass	Thermal Losses from water to Ambient
9	875	36.9	35	36.19	0	37.4	0.22	32.5	33.7	32.8	33.5	34.3	815.59	0	0	35.6	149.16	-0.017	137.55	-29.4	-0.004	0.008
10	1115	49.8	47.6	44.86	25	27.3	0.97	35.7	38.4	74	43	65.7	1038.51	0.135	0.013	46.2	193.58	-0.748	187.07	17.4	0.008	0.037
11	1197.5	52.7	56	48.08	69	23	1.44	38.3	53.2	89.1	43.7	71.1	1114.19	2.464	0.221	52.1	218.29	-0.396	220.08	4.7	0.036	0.054
12	1265	61.2	59.5	54.3	127	20.5	1.66	41.3	62.1	92.7	46.4	72	1176.65	4.615	0.392	56.9	238.41	-0.331	233.84	11.4	0.016	0.055
13	1277.5	73.7	71.5	60.52	230	18.4	1.22	45	71.2	102.5	52.4	76.3	1186.76	11.746	0.99	66	276.54	-0.624	280.99	6.5	0.032	0.077
14	1110	65.3	63	60.3	327	19.4	1	41.8	71	70.5	52.3	66.9	1032.35	13.697	1.328	61.6	258.1	-1.287	247.59	23.3	0.008	0.063
15	895	64.1	60.3	58.19	480	19.5	1.27	41.6	66.2	60	49.8	61.9	832.43	17.879	2.149	59.2	248.05	-0.813	236.98	28.6	0.006	0.056
16	540	61.5	60	56.52	588	19.7	0.7	41.3	65.2	57.8	49.5	54.6	502.29	21.921	4.371	58.3	244.28	-0.818	235.8	17.2	0.011	0.056
17	120	58.2	50.3	47.3	769	20.3	0.388	39.6	63.6	45.8	41.8	41.3	111.66	16.897	15.142	48.8	204.47	-0.067	197.68	15.2	0.102	0.033

## Sheet: 6
Time (hr)	Solar Intensity (w/m²)	Basin Temp(℃)	Water Temperature(℃)	Glass Temp(℃)	Hourly Output(ml/m²h)	Relative humidity(m/s)	Wind Velocity(m/s)	Ambient Temperature(℃)	Black Painted gravel Temperature(℃)	Exegy in	Exergy out	Exergy Efficiency	Average film Tem	Enthalpy of Fresh Water	Enthalpy of Basin Water	Coefficiemt of Performance	Thermal Losses from water to Glass	Thermal Losses from water to Ambient
9	833	35.7	38.4	38.75	0	34.66	0.06	35.55	32.1	775.89	0	0	38.5	161.32	150.91	-109.7	-0.001	0.009
10	866	38.1	47.7	46.52	8.33	27.77	1.44	39.44	40.9	805.87	0.137	0.017	47.1	197.35	187.46	40.4	0.004	0.026
11	905	50.8	51,6	49.86	21.66	25.55	0.588	41.88	54.7	841.68	0.417	0.049	50.7	212.43	202.79	29.7	0.005	0.029
12	927	54	54.5	52.3	40.55	21.66	0.51	43.55	59	861.79	0.888	0.103	53.4	223.75	214.19	24.8	0.007	0.033
13	1127	66.44	56	53.41	83.33	20.33	0.36	44.11	70	1047.58	1.991	0.19	54.7	229.19	220.08	21.6	0.008	0.036
14	1072	63.8	55.2	53.08	150	23.11	0.06	43.22	69.3	996.67	3.926	0.394	54.1	226.68	216.94	26	0.006	0.037
15	988	61.4	55.3	51.97	200	23.55	0.36	42.77	66.5	918.67	5.262	0.573	53.6	224.58	217.33	16.6	0.01	0.038
16	866	59.6	52.7	49.63	300	24.22	2.05	41.66	58.1	80545	6.751	0.838	51.2	214.53	207.11	17.2	0.009	0.034
17	677	59	48.2	45.75	372.22	26.88	0.06	39.11	53.3	630.05	6.989	0.842	46.9	196.51	189.43	19.7	0.008	0.028
Time (hr)	Solar Intensity (w/m²)	Basin Temp(℃)	Water Temperature(℃)	Glass Temp(℃)	Hourly Output(ml/m²h)	Relative humidity(m/s)	Wind Velocity(m/s)	Ambient Temperature(℃)	Black Painted gravel Temperature(℃)	SAH inlet Temperature (℃)	SAH outlet Temperature (℃)	SAH Glass Temperature(℃)	Exegy in(SS)	Exergy out(SS)	Exergy Efficiency	Average film Tem	Enthalpy of Fresh Water	Exergy out (SAH)	Enthalpy of Basin Water	Coefficiemt of Performance	Thermal Losses from water to Glass	Thermal Losses from water to Ambient
9	966	41	34	38.75	0	31.77	0.06	34	33.7	38.5	34.1	40.3	900.11	0	0	36.4	152.52	-0.0002	133.62	-7.16	-0.015	0
10	1211	49.5	36.3	48.97	8.33	22.33	0.88	38.55	42.5	78.8	45.9	70.7	1127.16	-0.039	-0.003	42.6	178.49	-0.708	142.66	-2.9	-0.041	-0.007
11	1300	54.2	49.3	52.97	25	20.55	0.88	41.11	56.3	89.7	51.6	78	1209.26	0.422	0.035	51.1	214.11	-1.303	193.75	-13.4	-0.011	0.025
12	1333	57.4	61.8	54.52	47.22	20.33	1.33	43.33	60.6	90.2	52.9	78.6	1239.29	1.721	0.139	58.2	243.86	-1.049	242.87	8.5	0.022	0.055
13	1355	69.2	62	59.19	91.66	17.88	1.27	54.11	71.6	95.9	57	79.3	1256.51	1.423	0.113	60.6	253.91	-0.085	243.66	22.1	0.008	0.024
14	1133	65.4	59.3	58.97	186.11	22.22	0.73	47.44	70.9	78	56.2	69.1	1052.32	4.407	0.419	59.1	247.63	-0.82	233.05	179.7	0.001	0.036
15	955	63.9	58.2	58.63	244.44	23.66	0.22	46.66	68.1	74.3	55.5	66.3	887.16	5.644	0.637	58.4	244.69	-0.846	228.73	-135.4	-0.001	0.035
16	700	62.2	62,6	58.08	366.66	23.88	0.73	44.44	59.7	70.9	54.6	59.2	650.62	13.148	2.024	60.3	252.66	-1.148	246.02	13.9	0.013	0.054
17	611	59.2	57.1	54.08	466.66	24.55	0.28	42.22	54.9	52.1	46.4	46.5	568.2	13.946	2.455	55.6	232.96	-0.221	224.4	18.9	0.009	0.045

## Sheet: 9
Time (hr)	Solar Intensity (w/m²)	Basin Temp(℃)	Water Temperature(℃)	Glass Temp(℃)	Hourly Output(ml/m²h)	Relative humidity(m/s)	Wind Velocity(m/s)	Ambient Temperature(℃)	Black Painted gravel Temperature(℃)	Exegy in	Exergy out	Exergy Efficiency	Average film Tem	Enthalpy of Fresh Water	Enthalpy of Basin Water	Coefficiemt of Performance	Thermal Losses from water to Glass	Thermal Losses from water to Ambient
9	566	38.1	36.1	39.4	0	39.6	0.22	34.4	32.7	527.34	0	0	37.8	158.38	141.87	-10.9	-0.011	0.005
10	746	39.3	37.1	39.8	7.2	38	1.15	35	41.5	694.94	0.032	0.005	38.5	161.32	145.8	-13.4	-0.089	0.007
11	811	39.8	37.7	40	33.3	35.5	0.51	36.3	55.3	755.26	0.099	0.013	38.9	162.99	148.16	-15.8	-0.007	0.005
12	1088	49.8	47.3	51.3	43.3	29.6	0.22	40	59.6	1012.33	0.655	0.065	49.3	206.57	185.89	-11.8	-0.013	0.023
13	1166	63,2	59.7	58.6	55.5	25.3	0.22	41.6	70.6	1084.49	2.005	0.185	59.2	248.05	234.62	55.8	0.003	0.054
14	922	58.5	56	54.7	91.6	28.1	0.66	40.5	69.9	857.77	2.865	0.334	55.4	232.13	220.08	44.8	0.004	0.047
15	861	55.4	52,2	53.3	158.3	29	0.73	39.4	67.1	801.23	4.136	0.516	52.8	221.23	205.15	-47.5	-0.003	0.039
16	777	50	47	44.9	247.2	29.7	0.28	38.3	58.7	723.25	4.462	0.617	45.9	192.32	184.71	23.2	0.006	0.027
17	700	49.2	45.8	43.1	305.5	30.1	0.06	35.7	53.9	651.98	6.426	0.986	44.5	186.45	179.99	17.6	0.008	0.032
Time (hr)	Solar Intensity (w/m²)	Basin Temp(℃)	Water Temperature(℃)	Glass Temp(℃)	Hourly Output(ml/m²h)	Relative humidity(m/s)	Wind Velocity(m/s)	Ambient Temperature(℃)	Black Painted gravel Temperature(℃)	SAH inlet Temperature (℃)	SAH outlet Temperature (℃)	SAH Glass Temperature(℃)	Exegy in(SS)	Exergy out(SS)	Exergy Efficiency	Average film Tem	Enthalpy of Fresh Water	Exergy out (SAH)	Enthalpy of Basin Water	Coefficiemt of Performance	Thermal Losses from water to Glass	Thermal Losses from water to Ambient
9	766	39.1	37	43.416	0	41.6	0.58	35.3	36.5	52.2	36.5	47.7	713.52	0	0	40.2	168.44	-0.023	145.41	-5.8	-0.02	0.005
10	1044	43.7	41.8	46.63	10	34.6	0.73	38.8	42.1	62.7	42.1	64.8	971.66	0.063	0.006	44.2	185.19	-0.151	164.27	-8.7	-0.015	0.009
11	1200	48.3	45.9	48.75	26	30.6	0.06	40.7	57	64.5	45	69.5	1111.35	0.282	0.025	47.3	198.18	-0.241	180.39	-16.1	-0.009	0.016
12	1255	53	50.3	54.97	37	27.7	2.66	42.7	60.9	68.6	47.4	68.5	1166.96	0.577	0.049	52.6	220.39	-0.274	197.68	-10.8	-0.014	0.024
13	1366	64.4	60.3	59.19	58	26.7	0.58	43.4	71.8	69.1	53.4	71.7	1269.96	1.952	0.154	59.7	250.14	-1.068	236.98	54.3	0.003	0.051
14	1222	59.5	57	56.52	83	28.6	1.38	42.7	70.8	60.1	48.2	65.3	1136.27	2.388	0.21	56.8	237.99	-0.371	224.01	118.8	0.001	0.043
15	888	56.2	53,0	54.19	144	33.4	0.22	39.6	69.2	43.7	42.8	44.2	826.32	3.929	0.476	53.6	224.58	-0.139	208.29	-44.5	-0.004	0.041
16	66	51.1	48.5	46.08	233	37.2	0.14	38	60.2	40.3	41.7	40.7	619.97	5.052	0.815	47.3	198.19	-0.192	190.61	20	0.007	0.033
17	644	50.1	45.9	43.41	288	38.8	0.88	36.3	55.7	35.8	39.5	36.1	599.74	5.756	0.959	44.7	187.29	-0.152	180.39	18.4	0.008	0.03

## Sheet: 12
Time (hr)	Solar Intensity (w/m²)	Basin Temp(℃)	Water Temperature(℃)	Glass Temp(℃)	Hourly Output(ml/m²h)	Relative humidity(m/s)	Wind Velocity(m/s)	Ambient Temperature(℃)	Black Painted gravel Temperature(℃)	Exegy in	Exergy out	Exergy Efficiency	Average film Tem	Enthalpy of Fresh Water	Enthalpy of Basin Water	Coefficiemt of Performance	Thermal Losses from water to Glass	Thermal Losses from water to Ambient
9	822	30.2	35	33.44	0	44.1	0.95	34.1	35.4	765.9	0	0	34.2	143.29	137.55	22.4	0.005	0.003
10	1066	30.5	36.5	38.88	18.33	39.6	1.03	36.3	42.2	992.73	0.101	0.011	37.7	157.96	143.45	-15.3	-0.008	0.001
11	1188	36.8	42	47.22	33.33	34	0.66	39.4	55	1105.53	0.183	0.017	44.6	186.87	165.06	-8	-0.017	0.008
12	1233	41.2	49.5	46.55	55	28.3	1.11	41.3	66.6	1146.88	0.928	0.809	48.1	201.54	194.54	-16.8	0.009	0.025
13	1255	58.8	61.4	60.22	63.88	26.6	0.44	43.3	70.2	1167.79	2.296	0.197	60.8	254.75	241.3	52	0.004	0.054
14	1200	57.1	52.2	52.88	75	41.3	1.03	36.6	74.2	1117.44	2.388	2.034	52.5	219.98	205.15	-76.8	-0.002	0.048
15	966	58.1	47.7	49.11	108.33	43	0.14	35.7	72.9	899.73	2.691	0.299	48.4	202.79	187.46	-33.8	-0.004	0.037
16	844	51.6	43.5	48.77	155.55	46.1	1.33	35.2	66.9	786.19	2.708	0.344	46.1	193.16	170.96	-8.3	-0.017	0.026
17	766	44.7	42.5	45.88	244.44	57.7	0.73	31.2	66.4	714.22	5.812	0.814	44.2	185.19	167.03	-12.6	-0.011	0.036
	0	0	0	0	0	0	0	0
Time (hr)	Solar Intensity (w/m²)	Basin Temp(℃)	Water Temperature(℃)	Glass Temp(℃)	Hourly Output(ml/m²h)	Relative humidity(m/s)	Wind Velocity(m/s)	Ambient Temperature(℃)	Black Painted gravel Temperature(℃)	SAH inlet Temperature (℃)	SAH outlet Temperature (℃)	SAH Glass Temperature(℃)	Exegy in(SS)	Exergy out(SS)	Exergy Efficiency	Average film Tem	Enthalpy of Fresh Water	Exergy out (SAH)	Enthalpy of Basin Water	Coefficiemt of Performance	Thermal Losses from water to Glass	Thermal Losses from water to Ambient
9	333	37.2	28.3	40.66	0	65.2	0.06	31.1	36.8	36.5	30.7	36.4	310.49	0	0	34.5	144.56	-0.003	111.22	-2.3	-0.041	-0.009
10	1044	38.5	28.4	41.88	15	46.1	0.88	35.7	43.6	43.7	36.4	56.7	972.38	-0.241	-0.025	35.1	147.07	-0.008	111.61	-2.1	-0.045	-0.024
11	1155	44.8	34.7	47.55	20	43	0.81	38.3	56.4	56.9	47.5	64.5	1075.1	-0.155	-0.014	41.1	172.21	-1.085	136.37	-2.7	-0.042	-0.012
12	1233	45.7	39.2	47	59	41.1	0.95	39.1	68	67.2	41.1	65.2	1147.49	0.013	0.001	43.1	180.59	-0.056	154.06	-5	-0.025	0.001
13	1311	63.7	56.3	62.11	77	34	1.72	45	71.6	84.9	48.3	69.3	1218.36	1.754	0.144	59.2	248.05	-0.131	221.26	-9.7	-0.018	0.034
14	1144	57.6	55.8	53.778	101	34.2	0.88	44.1	75.6	81	57.3	70.4	1063.39	2.386	0.225	54.8	229.61	-1.878	219.29	27.6	0.006	0.035
15	788	54.5	51.7	51.22	133	36.1	0.66	41.8	74.3	78.3	50.7	56.6	732.87	2.692	0.368	51.5	215.79	-0.945	203.18	107.7	0.001	0.03
16	766	52.2	49	50.66	175	31.6	0.66	42.7	68.3	59.9	50.4	54.9	712.26	2.273	0.319	49.8	208.66	-0.705	192.57	-29.5	-0.005	0.019
17	633	45.8	43.6	48.66	255	38	0.36	38.8	67.8	50.1	42.2	43.9	589.14	2.567	0.436	46.1	193.16	-0.16	171.35	-8.6	-0.016	0.015

## Sheet: 15
Time (hr)	Solar Intensity (w/m²)	Basin Temp(℃)	Water Temperature(℃)	Glass Temp(℃)	Hourly Output(ml/m²h)	Relative humidity(m/s)	Wind Velocity(m/s)	Ambient Temperature(℃)	Black Painted gravel Temperature(℃)	Exegy in	Exergy out	Exergy Efficiency	Average film Tem	Enthalpy of Fresh Water	Coefficiemt of Performance	Thermal Losses from water to Glass	Thermal Losses from water to Ambient
9	855	26.5	27.8	33.388	0	56.1	0.06	33.6	34.1	796.75	0	0	30.6	128.21	-4.6	-0.02	-0.019
10	1005	28.3	29.6	42.5	17.22	48.3	1.11	36.1	50.1	935.97	-0.246	-0.026	36.1	151.26	-2.3	-0.043	-0.021
11	1144	36.3	33.8	49.72	35.55	37.2	0.28	38	53.5	1064.94	-0.323	-0.303	41.8	175.14	-2.1	-0.052	-0.014
12	1244	47.4	45.5	51.05	51.11	32.2	0.66	40.7	59.9	1157.28	0.511	0.044	48.3	202.37	-8.2	-0.017	0.015
13	1433	55.2	52.8	58.83	57.77	27.4	1.77	44.1	65.4	1332.02	1.024	0.077	55.8	233.8	-8.8	-0.018	0.027
14	1122	41	37.1	57.83	84.44	29.2	1.22	43.5	63	1043.09	-0.446	-0.043	47.5	199.03	-1.8	-0.067	-0.021
15	866	34.3	34.8	54.16	113.88	30.8	1.33	41.8	62.9	805.42	-1.719	-0.213	44.5	186.46	-1.8	-0.063	-0.023
16	722	26.6	34.1	52.94	166.66	32.4	0.28	41.6	58.8	671.53	-2.702	-0.402	43.5	182.26	-1.8	-0.061	-0.024
17	694	26	31.5	42.5	225	35.2	0.22	39.1	57.7	645.79	-0.785	-0.122	37	155.03	-2.9	-0.036	-0.025
Time (hr)	Solar Intensity (w/m²)	Basin Temp(℃)	Water Temperature(℃)	Glass Temp(℃)	Hourly Output(ml/m²h)	Relative humidity(m/s)	Wind Velocity(m/s)	Ambient Temperature(℃)	Black Painted gravel Temperature(℃)	SAH inlet Temperature (℃)	SAH outlet Temperature (℃)	SAH Glass Temperature(℃)	Exegy in(SS)	Exergy out(SS)	Exergy Efficiency	Average film Tem	Enthalpy of Fresh Water	Exergy out (SAH)	Enthalpy of Basin Water	Coefficiemt of Performance	Thermal Losses from water to Glass	Thermal Losses from water to Ambient
9	1066	34.1	31.7	38.94	0	46.33	0.14	33.5	35.7	43.5	34.7	46	993.39	0	0	35.3	147.91	-0.024	124.58	-4.4	-0.024	-0.006
10	1233	36.1	34	42.9	7	38	0.58	34.1	51.7	71.1	40.6	62.8	1148.86	-0.002	-0.0002	38.5	161.32	-0.626	133.62	-3.8	-0.029	-0.001
11	1355	45.6	42.6	54.2	21	25.5	0.51	39.4	55.1	73.3	46.8	67.2	1260.94	0.141	0.011	48.4	202.79	-0.703	167.42	-3.7	-0.037	0.01
12	1400	46.4	45.9	55.5	54	24.7	0.58	40.8	61.5	78.6	50.4	68.9	1302.38	0.573	0.044	50.7	212.43	-1.112	180.39	-4.8	-0.03	0.016
13	1533	63	58.1	60.05	94	13	0.1	53	67	80.4	58.2	72.8	1421.95	0.961	0.068	59.1	243.44	-0.272	228.33	-29.8	-0.006	0.015
14	1400	60.8	55.6	58.94	158	16.8	1.03	48	64.6	67.6	51.7	71.5	1300.14	2.426	0.187	57.3	240.09	-0.154	218.51	-16.7	-0.01	0.023
15	900	55.1	52.9	54.5	186	23.5	0.28	42.4	64.5	64.1	51.4	55.6	836.92	3.978	0.476	53.7	225	-0.953	207.89	-33.1	-0.049	0.032
16	877	52.3	49.7	53.7	216	27.4	2.82	40.4	60.4	59.2	44.9	45.2	815.92	4.133	0.507	51.7	216.62	-0.265	195.32	-12.4	-0.012	0.028
17	700	47.7	44.8	44.94	288	21.2	0.28	40	59.3	40.9	37.2	38.5	651.31	2.887	0.443	44.9	188.13	-0.117	176.06	-320	-0.004	0.015
