# Supplementary material for: Energy-exergy and environ-economic (4E) analysis of heat storage-based single-slope solar stills integrated with solar air heater
Source: PLoS One. 2025 Jan 15;20(1):e0314036. doi: 10.1371/journal.pone.0314036 (PMC11734963; doi:10.1371/journal.pone.0314036)
Supplement: S1 Data — (ZIP) [file pone.0314036.s001.zip › Latent heat data - Copy.xlsx]

## Sheet: 3_cm
Time (hr)	Solar Intensity (w/m²)	Basin Temp(℃)	Water Temperature(℃)	Glass Temp(℃)	Hourly Output(ml/m²h)	Relative humidity(m/s)	Wind Velocity(m/s)	Ambient Temperature(℃)	Depth (cm)	Date	Type	latent heat Temperature(℃)	Average film Temperature	Enthalpy of fresh water	Enthalpy of basin water	Coefficiemt of Performance	Thermal Losses from water to Glass	Thermal Losses from water to Ambient
09:00:00	820	30.9	28.4	40.8	0	38.5	0.06	29.8	3	22/3/2021	Single Slope Solar Still usimg latent heat (paraffin wax)	32.5	34.6	144.97	116.61	-2.3	-0.041	-0.004
10:00:00	930	41.5	39.5	43.1	5	26.7	0.46	34.2	3	22/3/2021	Single Slope Solar Still usimg latent heat (paraffin wax)	39.8	41.3	173.05	155.24	-10.9	-0.012	0.017
11:00:00	1070	47.2	45.2	44.6	25	23.2	0.4	37.7	3	22/3/2021	Single Slope Solar Still usimg latent heat (paraffin wax)	43.9	44.9	188.13	177.64	75.3	0.002	0.024
12:00:00	1210	55.2	53.2	48.2	50	17.2	0.46	37.5	3	22/3/2021	Single Slope Solar Still usimg latent heat (paraffin wax)	45.3	50.7	212.43	209.08	10.6	0.015	0.048
01:00:00	1225	60.5	58.5	61.2	180	12.8	0.86	40.7	3	22/3/2021	Single Slope Solar Still usimg latent heat (paraffin wax)	56.4	59.9	250.98	229.91	-21.7	-0.008	0.054
02:00:00	1010	58.1	56.6	54.2	300	12.9	0.86	40.2	3	22/3/2021	Single Slope Solar Still usimg latent heat (paraffin wax)	50.8	55.4	232.13	222.44	23.6	0.007	0.049
03:00:00	520	57.2	55.2	53	405	14.7	0.8	40	3	22/3/2021	Single Slope Solar Still usimg latent heat (paraffin wax)	48.2	54.1	226.68	216.94	25.1	0.007	0.046
04:00:00	360	53.2	51.2	50.5	550	15.2	0.2	39.5	3	22/3/2021	Single Slope Solar Still usimg latent heat (paraffin wax)	46.5	50.9	213.27	201.22	73.1	0.002	0.036
05:00:00	120	47.8	45.8	44.4	650	15.6	0.06	37.7	3	22/3/2021	Single Slope Solar Still usimg latent heat (paraffin wax)	42.4	45.1	188.97	179.99	32.7	0.004	0.025
Time (hr)	Solar Intensity (w/m²)	Basin Temp(℃)	Water Temperature(℃)	Glass Temp(℃)	Hourly Output(ml/m²h)	Relative humidity(m/s)	Wind Velocity(m/s)	Ambient Temperature(℃)	Depth (cm)	Date	Type	Latent heat Temperature(℃)	SAH inlet Temperature (℃)	SAH outlet Temperature (℃)	SAH Glass Temperature(℃)	Average film Temperature	Enthalpy of fresh water	Enthalpy of basin water	Coefficiemt of Performance	Thermal Losses from water to Glass	Thermal Losses from water to Ambient
09:00:00	880	34.2	32.4	33.4	0	33.7	0.2	29.3	3	27/3/2021	Single Slope Solar Still usimg latent heat (paraffin wax) with Solar Air Heater	32.9	32.8	33.5	34.3	32.9	137.85	127.33	-32.4	-0.003	0.01
10:00:00	1120	45.8	43.8	41.2	30	24.6	0.86	32.2	3	27/3/2021	Single Slope Solar Still usimg latent heat (paraffin wax) with Solar Air Heater	37.1	74	43	65.7	42.5	178.08	172.13	16.9	0.008	0.037
11:00:00	1195	48.4	51.3	44.1	75	20.7	1.3	34.5	3	27/3/2021	Single Slope Solar Still usimg latent heat (paraffin wax) with Solar Air Heater	40.8	89.1	43.7	71.1	47.7	199.86	201.61	7.1	0.022	0.052
12:00:00	1240	56.1	54.5	49.7	140	18.5	1.5	37.2	3	27/3/2021	Single Slope Solar Still usimg latent heat (paraffin wax) with Solar Air Heater	45.3	92.7	46.4	72	52.1	218.29	214.19	11.4	0.015	0.053
01:00:00	1250	67.3	65.3	55.3	240	16.6	0.6	40.5	3	27/3/2021	Single Slope Solar Still usimg latent heat (paraffin wax) with Solar Air Heater	51.2	102.5	52.4	76.3	60.3	252.66	256.63	6.5	0.029	0.073
02:00:00	1040	59.8	57.6	55.1	365	17.5	0.6	37.7	3	27/3/2021	Single Slope Solar Still usimg latent heat (paraffin wax)with Solar Air Heater	50.5	70.5	52.3	66.9	56.4	236.32	226.37	23	0.007	0.06
03:00:00	820	58.7	55.2	53.2	500	17.6	1.15	37.5	3	27/3/2021	Single Slope Solar Still usimg latent heat (paraffin wax) with Solar Air Heater	47.9	60	49.8	61.9	54.2	227.09	216.94	27.6	0.006	0.054
04:00:00	490	56.3	54.9	51.7	635	17.8	0.46	37.2	3	27/3/2021	Single Slope Solar Still usimg latent heat (paraffin wax) with Solar Air Heater	44.5	57.8	49.5	54.6	53.3	223.33	215.76	17.2	0.009	0.054
05:00:00	100	53.4	46.2	43.4	735	18.3	0.2	35.7	3	27/3/2021	Single Slope Solar Still usimg latent heat (paraffin wax) with Solar Air Heater	43.1	45.8	41.8	41.3	44.8	187.71	181.57	16.5	0.008	0.033
Time (hr)	Solar Intensity (w/m²)	Basin Temp(℃)	Water Temperature(℃)	Glass Temp(℃)	Hourly Output(ml/m²h)	Relative Velocity(m/s)	Wind Velocity(m/s)	Ambient Temperature(℃)	Depth (cm)	Date	Type	Average film Temperature	Enthalpy of fresh water	Enthalpy of basin water	Coefficiemt of Performance	Thermal Losses from water to Glass	Thermal Losses from water to Ambient
09:00:00	980	23.8	18.5	24.6	0	38.7	0.53	22	3	2021-02-03	Single Slope Solar Still	21.6	90.29	72.71	-3	-0.021	-0.012
10:00:00	1210	27.6	24.6	27.7	50	33.7	0.66	24.5	3	2021-02-03	Single Slope Solar Still	26.6	109.57	96.68	-7.9	-0.01	-0.001
11:00:00	1255	28.4	30.2	37.1	80	24.5	0.8	29	3	2021-02-03	Single Slope Solar Still	33.7	140.99	118.69	-4.4	-0.022	-0.004
12:00:00	1310	36	37.5	38.7	95	19.7	1.6	31.1	3	2021-02-03	Single Slope Solar Still	38.1	159.64	147.38	-31.3	-0.004	0.021
01:00:00	1350	46.3	42.6	43.8	105	18.6	1.2	32.2	3	2021-02-03	Single Slope Solar Still	43.2	181.01	167.42	-35.5	-0.004	0.033
02:00:00	1075	46.2	39.5	41.9	152	19.1	0.73	31.8	3	2021-02-03	Single Slope Solar Still	40.7	170.53	155.24	-16.46	-0.008	0.025
03:00:00	860	46	36.4	39.7	220	19.7	0.6	31.7	3	2021-02-03	Single Slope Solar Still	38.1	159.43	143.05	-11.03	-0.011	0.015
04:00:00	760	42.2	34.2	37.3	320	22	0.46	30.8	3	2021-02-03	Single Slope Solar Still	35.8	149.79	134.1	-11.03	-0.01	0.011
05:00:00	650	41.7	31.4	36.5	410	24.1	0.6	30.1	3	2021-02-03	Single Slope Solar Still	33.9	142.25	123.4	-6.2	-0.017	0.004

## Sheet: 6_cm
Time (hr)	Solar Intensity (w/m²)	Basin Temp(℃)	Water Temperature(℃)	Glass Temp(℃)	Hourly Output(ml/m²h)	Relative humidity(m/s)	Wind Velocity(m/s)	Ambient Temperature(℃)	Depth (cm)	Date	Type	latent heat Temperature(℃)	Average film Temperature	Enthalpy of fresh water	Enthalpy of basin water	Coefficiemt of Performance	Thermal Losses from water to Glass	Thermal Losses from water to Ambient
09:00:00	750	33.1	35.4	35.8	0	31.2	0.06	32	6	23/3/2021	Single Slope Solar Still usimg latent heat (paraffin wax)	37	35.6	149.16	139.12	-88.5	-0.001	0.011
10:00:00	780	35.2	43.8	42.8	10	25	1.3	35.5	6	23/3/2021	Single Slope Solar Still usimg latent heat (paraffin wax)	43.5	43.3	181.43	172.13	43.8	0.003	0.026
11:00:00	815	46.7	47.3	45.8	24	23	0.53	37.7	6	23/3/2021	Single Slope Solar Still usimg latent heat (paraffin wax)	46.4	46.6	195.25	185.89	31.5	0.005	0.029
12:00:00	835	49.5	49.9	48	48	19.5	0.46	39.2	6	23/3/2021	Single Slope Solar Still usimg latent heat (paraffin wax)	47.5	48.9	204.89	196.11	26.3	0.006	0.033
01:00:00	1015	60.7	51.2	49	100	18.3	0.33	39.7	6	23/3/2021	Single Slope Solar Still usimg latent heat (paraffin wax)	47.7	50.1	209.92	201.22	23.3	0.007	0.035
02:00:00	965	58.4	50.5	48.7	150	20.8	0.06	38.9	6	23/3/2021	Single Slope Solar Still usimg latent heat (paraffin wax)	47.3	49.6	207.82	198.47	28.1	0.005	0.036
03:00:00	890	56.2	50.6	47.7	200	21.2	0.33	38.5	6	23/3/2021	Single Slope Solar Still usimg latent heat (paraffin wax)	46.5	49.2	206.15	198.86	17.5	0.009	0.037
04:00:00	780	54.6	48.3	45.6	280	21.8	1.85	37.5	6	23/3/2021	Single Slope Solar Still usimg latent heat (paraffin wax)	44.8	46.9	196.51	189.82	17.9	0.008	0.034
05:00:00	610	54	44.2	42.1	350	24.2	0.06	35.2	6	23/3/2021	Single Slope Solar Still usimg latent heat (paraffin wax)	42.6	43.2	181.01	173.71	21.1	0.007	0.028
Time (hr)	Solar Intensity (w/m²)	Basin Temp(℃)	Water Temperature(℃)	Glass Temp(℃)	Hourly Output(ml/m²h)	Relative humidity(m/s)	Wind Velocity(m/s)	Ambient Temperature(℃)	Depth (cm)	Date	Type	Latent heat Temperature(℃)	SAH inlet Temperature (℃)	SAH outlet Temperature (℃)	SAH Glass Temperature(℃)		Average film Temperature	Enthalpy of fresh water	Enthalpy of basin water	Coefficiemt of Performance	Thermal Losses from water to Glass	Thermal Losses from water to Ambient
09:00:00	870	37.8	31.4	35.8	0	28.6	0.06	30.6	6	28/3/2021	Single Slope Solar Still usimg latent heat (paraffin wax) with Solar Air Heater	29.9	38.5	34.1	40.3		33.6	140.78	123.4	-7.1	-0.014	0.003
10:00:00	1090	45.5	33.5	45	10	20.1	0.8	34.7	6	28/3/2021	Single Slope Solar Still usimg latent heat (paraffin wax) with Solar Air Heater	36.6	78.8	45.9	70.7		39.3	164.67	131.66	-2.9	-0.037	-0.004
11:00:00	1170	49.7	45.2	48.6	25	18.5	0.8	37	6	28/3/2021	Single Slope Solar Still usimg latent heat (paraffin wax) with Solar Air Heater	45	89.7	51.6	78		46.9	196.51	177.64	-13.3	-0.01	0.026
12:00:00	1200	52.6	56.5	50	50	18.3	1.2	39	6	28/3/2021	Single Slope Solar Still usimg latent heat (paraffin wax) with Solar Air Heater	45.3	90.2	52.9	78.6		53.3	223.13	222.05	8.7	0.019	0.053
01:00:00	1220	63.2	56.6	54.2	90	16.1	1.15	48.7	6	28/3/2021	Single Slope Solar Still usimg latent heat (paraffin wax) with Solar Air Heater	51.8	95.9	57	79.3		55.4	232.13	222.44	23.6	0.007	0.024
02:00:00	1020	59.8	54.2	54	150	20	0.66	42.7	6	28/3/2021	Single Slope Solar Still usimg latent heat (paraffin wax)with Solar Air Heater	50.1	78	56.2	69.1		54.1	226.68	213.01	271	0.001	0.035
03:00:00	860	58.4	53.2	53.7	250	21.3	0.2	42	6	28/3/2021	Single Slope Solar Still usimg latent heat (paraffin wax) with Solar Air Heater	49.7	74.3	55.5	66.3		53.5	224.16	209.08	-106.4	-0.001	0.034
04:00:00	630	56.9	57.2	53.2	350	21.5	0.66	40	6	28/3/2021	Single Slope Solar Still usimg latent heat (paraffin wax) with Solar Air Heater	48.5	70.9	54.6	59.2		55.2	231.28	224.79	14.3	0.012	0.052
05:00:00	550	54.2	52.2	49.6	460	22.1	0.26	38	6	28/3/2021	Single Slope Solar Still usimg latent heat (paraffin wax) with Solar Air Heater	46.9	52.1	46.4	46.5		50.9	213.27	205.15	20.1	0.008	0.044
Time (hr)	Solar Intensity (w/m²)	Basin Temp(℃)	Water Temperature(℃)	Glass Temp(℃)	Hourly Output(ml/m²h)	Relative humidity(m/s)	Wind Velocity(m/s)	Ambient Temperature(℃)	Depth (cm)	Date	Type	Average film Temperature	Enthalpy of fresh water	Enthalpy of basin water	Coefficiemt of Performance	Thermal Losses from water to Glass	Thermal Losses from water to Ambient
09:00:00	980	26.8	25.2	23.7	0	41	0.26	22.6	6	2021-03-03	Single Slope Solar Still	24.5	102.66	99.03	16.8	0.005	0.009
10:00:00	1190	31.2	30.4	30.5	50	35.5	0.2	24.7	6	2021-03-03	Single Slope Solar Still	30.5	127.79	119.47	-304	-0.001	0.019
11:00:00	1320	38	35.2	32.4	80	33.2	0.26	25.1	6	2021-03-03	Single Slope Solar Still	33.8	141.62	138.34	12.6	0.009	0.033
12:00:00	1325	42.2	39.4	33.1	95	36.2	0.26	25.7	6	2021-03-03	Single Slope Solar Still	36.3	152.09	154.84	6.3	0.02	0.044
01:00:00	1340	53.9	40.1	40.2	107	23	0.53	31.2	6	2021-03-03	Single Slope Solar Still	40.2	168.44	157.59	-401	-0.001	0.028
02:00:00	1060	52.5	36.2	39.5	111	23	1.1	30.8	6	2021-03-03	Single Slope Solar Still	37.9	158.8	142.27	-11	-0.011	0.017
03:00:00	820	51	34.3	36.9	116	23.2	1.25	29.7	6	2021-03-03	Single Slope Solar Still	35.6	149.16	134.79	-13.2	-0.008	0.015
04:00:00	680	44.9	30.4	34.6	210	24.7	0.73	29.6	6	2021-03-03	Single Slope Solar Still	32.5	136.18	119.47	-7.2	-0.014	0.003
05:00:00	520	40	28.2	28.3	300	25	0.06	29.1	6	2021-03-03	Single Slope Solar Still	28.3	118.58	110.83	-282	-0.003	-0.003

## Sheet: 9_cm
Time (hr)	Solar Intensity (w/m²)	Basin Temp(℃)	Water Temperature(℃)	Glass Temp(℃)	Hourly Output(ml/m²h)	Relative humidity(m/s)	Wind Velocity(m/s)	Ambient Temperature(℃)	Depth (cm)	Date	Type	latent heat Temperature(℃)	Average film Temperature	Enthalpy of fresh water	Enthalpy of basin water	Coefficiemt of Performance	Thermal Losses from water to Glass	Thermal Losses from water to Ambient
09:00:00	510	35.2	33.4	36.3	0	35.7	0.2	31	9	24/3/2021	Single Slope Solar Still usimg latent heat (paraffin wax)	37.6	34.9	146.23	131.26	-11.5	-0.009	0.008
10:00:00	672	36.3	34.3	36.7	8	34.2	1.04	31.5	9	24/3/2021	Single Slope Solar Still usimg latent heat (paraffin wax)	37.7	35.9	150.42	134.8	-14.3	-0.008	0.009
11:00:00	730	36.8	34.8	36.9	35	32	0.46	32.7	9	24/3/2021	Single Slope Solar Still usimg latent heat (paraffin wax)	45.5	35.8	150	136.76	-16.6	-0.007	0.007
12:00:00	980	45.8	43.5	47	43	26.7	0.2	36	9	24/3/2021	Single Slope Solar Still usimg latent heat (paraffin wax)	46.3	45.3	189.81	170.96	-12.4	-0.011	0.024
01:00:00	1050	57.8	54.6	53.6	60	22.8	0.2	37.5	9	24/3/2021	Single Slope Solar Still usimg latent heat (paraffin wax)	52.7	54.1	226.68	214.58	54.6	0.003	0.052
02:00:00	830	53.6	51.3	50.1	100	25.3	0.6	36.5	9	24/3/2021	Single Slope Solar Still usimg latent heat (paraffin wax)	48.6	50.7	212.43	201.61	42.8	0.004	0.045
03:00:00	775	50.8	47.9	48.8	160	26.1	0.66	35.5	9	24/3/2021	Single Slope Solar Still usimg latent heat (paraffin wax)	47.3	48.4	202.79	188.25	-53.2	-0.003	0.039
04:00:00	700	45.9	43.2	41.3	240	26.8	0.26	34.5	9	24/3/2021	Single Slope Solar Still usimg latent heat (paraffin wax)	41.1	42.3	177.24	169.78	22.7	0.006	0.027
05:00:00	630	45.2	42.1	39.7	300	27.1	0.06	32.2	9	24/3/2021	Single Slope Solar Still usimg latent heat (paraffin wax)	39.1	40.9	171.37	165.45	17.5	0.008	0.031
Time (hr)	Solar Intensity (w/m²)	Basin Temp(℃)	Water Temperature(℃)	Glass Temp(℃)	Hourly Output(ml/m²h)	Relative humidity(m/s)	Wind Velocity(m/s)	Ambient Temperature(℃)	Depth (cm)	Date	Type	Latent heat Temperature(℃)	SAH inlet Temperature (℃)	SAH outlet Temperature (℃)	SAH Glass Temperature(℃)	Average film Temperature	Enthalpy of fresh water	Enthalpy of basin water	Coefficiemt of Performance	Thermal Losses from water to Glass	Thermal Losses from water to Ambient
09:00:00	690	36.1	34.2	39.9	0	37.5	0.53	31.8	9	29/3/2021	Single Slope Solar Still usimg latent heat (paraffin wax) with Solar Air Heater	36.5	52.2	36.5	47.7	37.1	155.45	134.41	-6	-0.018
10:00:00	940	40.3	38.5	42.8	8	31.2	0.66	35	9	29/3/2021	Single Slope Solar Still usimg latent heat (paraffin wax) with Solar Air Heater	42.1	62.7	42.1	64.8	40.7	170.53	151.31	-8.9	-0.014
11:00:00	1080	44.4	42.2	44.7	18	27.6	0.06	36.7	9	29/3/2021	Single Slope Solar Still usimg latent heat (paraffin wax) with Solar Air Heater	45	64.5	45	69.5	43.5	182.27	165.85	-16.9	-0.008
12:00:00	1130	48.6	46.2	50.3	22	25	2.4	38.5	9	29/3/2021	Single Slope Solar Still usimg latent heat (paraffin wax) with Solar Air Heater	47.4	68.6	47.4	68.5	48.3	202.37	181.57	-11.3	-0.013
01:00:00	1230	58.9	55.2	54.1	35	24.1	0.53	39.1	9	29/3/2021	Single Slope Solar Still usimg latent heat (paraffin wax) with Solar Air Heater	53.4	69.1	53.4	71.7	54.7	229.19	216.94	50.2	0.003
02:00:00	1100	54.5	52.2	51.7	65	25.8	1.25	38.5	9	29/3/2021	Single Slope Solar Still usimg latent heat (paraffin wax)with Solar Air Heater	48.2	60.1	48.2	65.3	51.9	217.46	205.15	104.4	0.002
03:00:00	800	51.5	48.6	49.6	130	30.1	0.2	35.7	9	29/3/2021	Single Slope Solar Still usimg latent heat (paraffin wax) with Solar Air Heater	42.8	43.7	42.8	44.2	49.1	205.73	190.99	-48.6	-0.003
04:00:00	600	46.9	44.5	42.3	200	33.5	0.13	34.2	9	29/3/2021	Single Slope Solar Still usimg latent heat (paraffin wax) with Solar Air Heater	41.7	40.3	41.7	40.7	43.4	181.85	174.89	20.2	0.007
05:00:00	580	46	42.2	39.9	260	35	0.8	32.7	9	29/3/2021	Single Slope Solar Still usimg latent heat (paraffin wax) with Solar Air Heater	39.5	35.8	39.5	36.1	41.1	172.21	165.85	18.3	0.007
Time (hr)	Solar Intensity (w/m²)	Basin Temp(℃)	Water Temperature(℃)	Glass Temp(℃)	Hourly Output(ml/m²h)	Relative Velocity(m/s)	Wind Velocity(m/s)	Ambient Temperature(℃)	Depth (cm)	Date	Type	Average film Temperature	Enthalpy of fresh water	Enthalpy of basin water	Coefficiemt of Performance	Thermal Losses from water to Glass	Thermal Losses from water to Ambient
09:00:00	970	25.9	23.2	18.4	0	42	0.05	27.5	9	2021-04-03	Single Slope Solar Still	20.8	97.21	91.18	4.8	0.016	-0.015
10:00:00	1190	36.3	28.2	33.8	50	33.3	0.33	29.3	9	2021-04-03	Single Slope Solar Still	31	118.16	110.83	-5	-0.019	-0.004
11:00:00	1210	35.4	33.2	34.2	80	35.2	0.33	29.6	9	2021-04-03	Single Slope Solar Still	33.7	139.11	130.48	-33.2	-0.003	0.012
12:00:00	1250	44.15	36.3	34.3	100	33.2	0.33	29.3	9	2021-04-03	Single Slope Solar Still	35.3	152.1	142.66	18.2	0.006	0.023
01:00:00	1155	52.1	38.2	37.7	107	24	0.66	32.8	9	2021-04-03	Single Slope Solar Still	37.9	160.06	150.13	76.4	0.002	0.017
02:00:00	975	50	33.2	37.2	111	24	0.53	32.5	9	2021-04-03	Single Slope Solar Still	35.2	139.11	130.48	-8.3	-0.013	0.002
03:00:00	760	49.5	31.3	35.7	116	25.6	0.66	33	9	2021-04-03	Single Slope Solar Still	33.5	131.15	123.01	-7.1	-0.014	-0.006
04:00:00	660	44.1	27.4	34.4	210	27.8	0.4	32.7	9	2021-04-03	Single Slope Solar Still	30.9	114.81	107.68	-3.9	-0.023	-0.017
05:00:00	550	41.9	24.8	28.4	300	28.2	0.26	30.6	9	2021-04-03	Single Slope Solar Still	26.6	103.91	97.46	-6.9	-0.012	-0.019

## Sheet: 12_cm
Time (hr)	Solar Intensity (w/m²)	Basin Temp(℃)	Water Temperature(℃)	Glass Temp(℃)	Hourly Output(ml/m²h)	Relative humidity(m/s)	Wind Velocity(m/s)	Ambient Temperature(℃)	Depth (cm)	Date	Type	latent heat Temperature(℃)	Average film Temperature	Enthalpy of fresh water	Enthalpy of basin water	Coefficiemt of Performance	Thermal Losses from water to Glass	Thermal Losses from water to Ambient
09:00:00	740	28.1	32.4	30.9	0	39.7	0.86	30.7	12	25/3/2021	Single Slope Solar Still usimg latent heat (paraffin wax)	37.8	31.7	132.82	127.33	21.6	0.005	0.006
10:00:00	960	28.3	33.8	35.8	18	35.7	0.93	32.7	12	25/3/2021	Single Slope Solar Still usimg latent heat (paraffin wax)	39.1	34.8	145.81	132.83	-16.9	-0.006	0.004
11:00:00	1070	34	39.3	43.3	35	30.6	0.6	35.5	12	25/3/2021	Single Slope Solar Still usimg latent heat (paraffin wax)	42.7	41.3	173.05	154.45	-9.8	-0.013	0.012
12:00:00	1110	38	45.5	42.7	54	25.5	1	37.2	12	25/3/2021	Single Slope Solar Still usimg latent heat (paraffin wax)	43.3	44.1	184.78	173.82	16.3	0.009	0.026
01:00:00	1130	53.8	56.2	55	63	24	0.4	39	12	25/3/2021	Single Slope Solar Still usimg latent heat (paraffin wax)	53.4	55.6	232.96	220.87	46.8	0.004	0.052
02:00:00	1080	52.3	50.6	48.4	70	37.2	0.93	33	12	25/3/2021	Single Slope Solar Still usimg latent heat (paraffin wax)	48.1	49.5	207.41	198.86	23	0.007	0.054
03:00:00	870	48.7	43.9	45	105	38.7	0.13	32.2	12	25/3/2021	Single Slope Solar Still usimg latent heat (paraffin wax)	45	44.5	186.45	172.53	-39.9	-0.003	0.037
04:00:00	760	47.3	40.1	44.7	150	41.5	1.2	31.7	12	25/3/2021	Single Slope Solar Still usimg latent heat (paraffin wax)	36.3	42.4	177.66	157.59	-8.7	-0.015	0.027
05:00:00	690	41.1	39.2	42.1	240	52	0.66	28.1	12	25/3/2021	Single Slope Solar Still usimg latent heat (paraffin wax)	30.7	40.7	170.53	154.06	-13.5	-0.009	0.035
Time (hr)	Solar Intensity (w/m²)	Basin Temp(℃)	Water Temperature(℃)	Glass Temp(℃)	Hourly Output(ml/m²h)	Relative humidity(m/s)	Wind Velocity(m/s)	Ambient Temperature(℃)	Depth (cm)	Date	Type	Latent heat Temperature(℃)	SAH inlet Temperature (℃)	SAH outlet Temperature (℃)	SAH Glass Temperature(℃)	Average film Temperature	Enthalpy of fresh water	Enthalpy of basin water	Coefficiemt of Performance	Thermal Losses from water to Glass	Thermal Losses from water to Ambient
09:00:00	300	34.4	26.4	37.4	0	58.7	0.06	28	12	30/3/2021	Single Slope Solar Still usimg latent heat (paraffin wax) with Solar Air Heater	29.6	36.5	30.7	36.4	31.9	133.66	103.75	-2.4	-0.036	-0.005
10:00:00	940	35.5	26.5	38.5	8	41.5	0.8	32.2	12	30/3/2021	Single Slope Solar Still usimg latent heat (paraffin wax) with Solar Air Heater	30.8	43.7	36.4	56.7	32.5	136.18	104.14	-2.2	-0.04	-0.019
11:00:00	1040	41.2	32.2	43.6	340	38.7	0.73	34.5	12	30/3/2021	Single Slope Solar Still usimg latent heat (paraffin wax) with Solar Air Heater	40.2	56.9	47.5	64.5	37.9	158.8	126.55	-2.8	-0.037	-0.007
12:00:00	1110	42	36.2	43.1	55	37	0.86	35.2	12	30/3/2021	Single Slope Solar Still usimg latent heat (paraffin wax) with Solar Air Heater	36.5	67.2	41.1	65.2	39	163.41	142.27	-5.3	-0.022	0.003
01:00:00	1180	58.2	51.6	56.7	75	30.6	1.55	40.5	12	30/3/2021	Single Slope Solar Still usimg latent heat (paraffin wax) with Solar Air Heater	42.2	84.9	48.3	69.3	54.2	227.09	202.79	-10.1	-0.015	0.034
02:00:00	1030	52.7	51.2	49.2	110	30.8	0.8	39.7	12	30/3/2021	Single Slope Solar Still usimg latent heat (paraffin wax)with Solar Air Heater	51.7	81	57.3	70.4	50.2	210.34	201.22	25.6	0.006	0.035
03:00:00	710	49.9	47.5	46.9	145	32.5	0.6	37.7	12	30/3/2021	Single Slope Solar Still usimg latent heat (paraffin wax) with Solar Air Heater	45.7	78.3	50.7	56.6	47.2	197.77	186.68	79.2	0.002	0.031
04:00:00	690	47.9	45	46.4	180	28.5	0.6	38.5	12	30/3/2021	Single Slope Solar Still usimg latent heat (paraffin wax) with Solar Air Heater	48	59.9	50.4	54.9	45.7	191.48	176.85	-32	-0.004	0.02
05:00:00	570	42.1	40.2	44.6	250	34.2	0.33	35	12	30/3/2021	Single Slope Solar Still usimg latent heat (paraffin wax) with Solar Air Heater	41.8	50.1	42.2	43.9	42.4	177.66	157.99	-9.1	-0.014	0.016
Time (hr)	Solar Intensity (w/m²)	Basin Temp(℃)	Water Temperature(℃)	Glass Temp(℃)	Hourly Output(ml/m²h)	Relative Velocity(m/s)	Wind Velocity(m/s)	Ambient Temperature(℃)	Depth (cm)	Date	Type	Average film Temperature	Enthalpy of fresh water	Enthalpy of basin water	Coefficiemt of Performance	Thermal Losses from water to Glass	Thermal Losses from water to Ambient
09:00:00	880	23.8	21.4	24.6	0	34.7	0.33	23.7	12	2021-05-03	Single Slope Solar Still	23	89.67	84.1	-6.7	-0.011	-0.008
10:00:00	1110	27.6	26.3	27.7	30	28.5	0.73	26.5	12	2021-05-03	Single Slope Solar Still	27	110.2	103.36	-18.8	-0.005	-0.001
11:00:00	1205	28.4	30.4	37.1	60	24.7	0.93	30	12	2021-05-03	Single Slope Solar Still	33.8	127.38	119.47	-4.5	-0.022	0.001
12:00:00	1250	36	35.3	38.7	70	22.3	1.24	32	12	2021-05-03	Single Slope Solar Still	37	147.91	138.73	-10.4	-0.011	0.011
01:00:00	1332	46.3	36.2	43.8	75	22	1.8	32.7	12	2021-05-03	Single Slope Solar Still	40	151.68	142.27	-4.8	-0.025	0.011
02:00:00	968	46	30.2	41.9	90	22.3	0.66	32.5	12	2021-05-03	Single Slope Solar Still	36.1	126.54	118.69	-2.6	-0.039	-0.008
03:00:00	798	46.2	28.2	39.7	110	22.5	0.73	32.2	12	2021-05-03	Single Slope Solar Still	33.9	118.16	110.83	-2.5	-0.038	-0.013
04:00:00	600	42.2	24.3	37.3	125	23.2	1.4	31.3	12	2021-05-03	Single Slope Solar Still	30.8	101.82	95.5	-1.9	-0.044	-0.024
05:00:00	582	41.7	22.2	36.5	170	28.2	0.06	32	12	2021-05-03	Single Slope Solar Still	32.4	93.02	87.25	-1.6	-0.048	-0.033

## Sheet: 15_cm
Time (hr)	Solar Intensity (w/m²)	Basin Temp(℃)	Water Temperature(℃)	Glass Temp(℃)	Hourly Output(ml/m²h)	Relative humidity(m/s)	Wind Velocity(m/s)	Ambient Temperature(℃)	Depth (cm)	Date	Type	latent heat Temperature(℃)	Average film Temperature	Enthalpy of fresh water	Enthalpy of basin water	Coefficiemt of Performance	Thermal Losses from water to Glass	Thermal Losses from water to Ambient
09:00:00	770	24.7	25.9	30.9	0	50.5	0.06	30.3	15	26/3/2021	Single Slope Solar Still usimg latent heat (paraffin wax)	34.7	28.4	118.99	101.79	-5.2	-0.017	-0.015
10:00:00	905	26.3	27.5	39.1	16	43.5	1	32.5	15	26/3/2021	Single Slope Solar Still usimg latent heat (paraffin wax)	38.5	33.3	139.53	108.08	-2.4	-0.038	-0.017
11:00:00	1030	33.5	31.3	45.6	34	33.5	0.26	34.2	15	26/3/2021	Single Slope Solar Still usimg latent heat (paraffin wax)	40.8	38.5	161.32	123.01	-2.2	-0.047	-0.009
12:00:00	1120	43.5	41.8	46.8	47	29	0.6	36.7	15	26/3/2021	Single Slope Solar Still usimg latent heat (paraffin wax)	42.4	44.3	185.62	164.27	-8.4	-0.016	0.016
01:00:00	1290	50.5	48.4	53.8	54	24.7	1.6	39.7	15	26/3/2021	Single Slope Solar Still usimg latent heat (paraffin wax)	51.3	51.1	214.11	190.21	-8.9	-0.017	0.028
02:00:00	1010	37.7	34.3	52.9	77	26.3	1.1	39.2	15	26/3/2021	Single Slope Solar Still usimg latent heat (paraffin wax)	47	43.6	182.68	134.8	-1.8	-0.061	-0.016
03:00:00	780	31.7	32.2	49.6	110	27.8	1.2	37.7	15	26/3/2021	Single Slope Solar Still usimg latent heat (paraffin wax)	45.5	40.9	171.37	126.55	-1.9	-0.057	-0.018
04:00:00	650	24.8	31.6	48.5	155	29.2	0.26	37.5	15	26/3/2021	Single Slope Solar Still usimg latent heat (paraffin wax)	43.5	40.1	168.02	124.19	-1.9	-0.055	-0.019
05:00:00	625	24.2	29.2	39.1	205	31.7	0.2	35.2	15	26/3/2021	Single Slope Solar Still usimg latent heat (paraffin wax)	40.5	34.2	143.29	114.76	-2.9	-0.033	-0.02
Time (hr)	Solar Intensity (w/m²)	Basin Temp(℃)	Water Temperature(℃)	Glass Temp(℃)	Hourly Output(ml/m²h)	Relative humidity(m/s)	Wind Velocity(m/s)	Ambient Temperature(℃)	Depth (cm)	Date	Type	Latent heat Temperature(℃)	SAH inlet Temperature (℃)	SAH outlet Temperature (℃)	SAH Glass Temperature(℃)	Average film Temperature	Enthalpy of fresh water	Enthalpy of basin water	Coefficiemt of Performance	Thermal Losses from water to Glass	Thermal Losses from water to Ambient
09:00:00	960	31.5	29.4	35.9	0	41.7	0.13	30.2	15	31/29/1900	Single Slope Solar Still usimg latent heat (paraffin wax) with Solar Air Heater	34.5	43.5	34.7	46	32.65	136.8	115.54	-4.5	-0.021	-0.003
10:00:00	1110	33.3	31.5	39.5	8	34.2	0.53	30.7	15	31/3/2021	Single Slope Solar Still usimg latent heat (paraffin wax) with Solar Air Heater	35.8	71.1	40.6	62.8	35.5	148.75	123.79	-3.9	-0.026	0.003
11:00:00	1220	41.9	39.2	49.7	21	23	0.46	35.5	15	31/3/2021	Single Slope Solar Still usimg latent heat (paraffin wax) with Solar Air Heater	44.5	73.3	46.8	67.2	44.5	186.46	154.05	-3.7	-0.033	0.012
12:00:00	1260	42.6	42.2	50.8	50	22.3	0.53	36.8	15	31/3/2021	Single Slope Solar Still usimg latent heat (paraffin wax) with Solar Air Heater	45.3	78.6	50.4	68.9	46.5	194.84	165.85	-4.9	-0.027	0.017
01:00:00	1380	57.5	53.2	54.9	90	11.7	0.09	47.7	15	31/3/2021	Single Slope Solar Still usimg latent heat (paraffin wax) with Solar Air Heater	54	80.4	58.2	72.8	54.1	226.68	209.08	-31.3	-0.005	0.017
02:00:00	1260	55.6	50.9	53.9	150	15.2	0.93	43.2	15	31/3/2021	Single Slope Solar Still usimg latent heat (paraffin wax)with Solar Air Heater	47.9	67.6	51.7	71.5	52.4	219.56	200.04	-16.9	-0.009	0.024
03:00:00	810	50.4	48.5	49.9	185	21.2	0.26	38.2	15	31/3/2021	Single Slope Solar Still usimg latent heat (paraffin wax) with Solar Air Heater	47.8	64.1	51.4	55.6	49.2	206.15	190.61	-34.6	-0.004	0.032
04:00:00	790	47.9	45.6	49.2	210	24.7	2.54	36.4	15	31/3/2021	Single Slope Solar Still usimg latent heat (paraffin wax) with Solar Air Heater	42.75	59.2	44.9	45.2	47.4	198.61	179.21	-12.7	-0.011	0.028
05:00:00	630	43.8	41.2	41.3	300	19.1	0.26	36	15	31/3/2021	Single Slope Solar Still usimg latent heat (paraffin wax) with Solar Air Heater	37.8	40.9	37.2	38.5	41.3	173.05	161.92	-412	-0.003	0.017
Time (hr)	Solar Intensity (w/m²)	Basin Temp(℃)	Water Temperature(℃)	Glass Temp(℃)	Hourly Output(ml/m²h)	Relative Velocity(m/s)	Wind Velocity(m/s)	Ambient Temperature(℃)	Depth (cm)	Date	Type	Average film Temperature	Enthalpy of fresh water	Enthalpy of basin water	Coefficiemt of Performance	Thermal Losses from water to Glass	Thermal Losses from water to Ambient
09:00:00	890	27.2	20.2	29.4	0	37	1.15	26.5	15	2021-06-03	Single Slope Solar Still	24.8	84.64	79.38	-2.2	-0.031	-0.022
10:00:00	1105	33.2	22.3	33.3	5	34.7	1.35	28.5	15	2021-06-03	Single Slope Solar Still	27.8	93.44	87.64	-2	-0.037	-0.021
11:00:00	1245	35.4	26.2	36.6	65	28	1.35	29.8	15	2021-06-03	Single Slope Solar Still	31.8	109.78	102.97	-2.5	-0.034	-0.012
12:00:00	1255	42.1	32.2	41.9	140	20.1	0.26	32.2	15	2021-06-03	Single Slope Solar Still	37.1	134.92	126.55	-3.3	-0.032	0
01:00:00	1285	50.1	34.2	45.5	240	15.6	0.93	34.1	15	2021-06-03	Single Slope Solar Still	39.9	143.3	134.41	-3	-0.037	0.001
02:00:00	1195	49.5	26.2	43.2	375	16.2	2.45	33.1	15	2021-06-03	Single Slope Solar Still	34.7	109.78	102.97	-1.5	-0.057	-0.023
03:00:00	1005	46.2	24.2	39.2	500	17.2	0.53	33.2	15	2021-06-03	Single Slope Solar Still	31.7	101.4	95.11	-1.6	-0.051	-0.03
04:00:00	720	42.2	22.3	37.2	600	18	0.4	33	15	2021-06-03	Single Slope Solar Still	29.8	93.44	87.64	-1.5	-0.051	-0.036
05:00:00	680	39.5	20.2	35.6	695	22.7	0.33	30.5	15	2021-06-03	Single Slope Solar Still	27.9	84.64	79.39	-1.3	-0.053	-0.035
